# Supplementary material for: Challenges in the Treatment of Glioblastoma by Chimeric Antigen Receptor T-Cell Immunotherapy and Possible Solutions
Source: Front Immunol. 2022 Jul 7;13:927132. doi: 10.3389/fimmu.2022.927132 (PMC9300859; doi:10.3389/fimmu.2022.927132)
Supplement: Supplementary file 1 [file Table_1.xlsx]

## Sheet: clinicaltrails
Number	Status	Titles	herf	Study_Type	(Estimated) Enrollment	Allocation	Intervention_Model	Masking	Observational Model	Time Perspective	Age	Start Date	Primary_Outcome	Phase	Combination	Target(s)	Design	Route of Administration	Country	Published
NCT05366179	Not yet recruiting	Phase I Study of Intraventricular Infusion of T Cells Expressing B7-H3 Specific Chimeric Antigen Receptors (CAR) in Subjects With Recurrent or Refractory	https://www.clinicaltrials.gov/ct2/show/NCT05366179?term=CAR&amp;cond=Glioma&amp;draw=1&amp;rank=30	Interventional	36	N/A	Single Group Assignment	None (Open Label)	N/A	N/A	18 Years and older	2022	Safety and tolerability	1	N/A	B7-H3	unknown	intraventricular	United States	N
NCT04385173	Recruiting	A Pilot Study of Chimeric Antigen Receptor (CAR) T Cells Targeting B7-H3 Antigen in Treating Patients With Recurrent and Refractory Glioblastoma	https://www.clinicaltrials.gov/ct2/show/NCT04385173?term=CAR&amp;cond=Glioma&amp;draw=1&amp;rank=31	Interventional	12	N/A	Single Group Assignment	None (Open Label)	N/A	N/A	18 Years to 75 Years	2020	Treatment-related adverse events; Maximum tolerated dose; Overall survival; Progression-free survival	1	TMZ	B7-H3	unknown	Intracavitary; Intraventricular	China	N
NCT05241392	Recruiting	An Open, Single-arm, Phase 1 Study to Evaluate the Safety/Preliminary Effectiveness and Determine the Maximal Tolerated Dose of B7-H3-targeting CAR-T Cell Therapy in Treating Recurrent Glioblastomas	https://www.clinicaltrials.gov/ct2/show/NCT05241392?term=CAR&amp;cond=Glioma&amp;draw=1&amp;rank=36	Interventional	30	N/A	Sequential Assignment	None (Open Label)	N/A	N/A	18 Years to 75 Years	2022	Dose limiting toxicity; Treatment-related adverse events	1	N/A	B7-H3	unknown	Intracavitary; Intraventricular	China	N
NCT04077866	Recruiting	B7-H3-Targeted Chimeric Antigen Receptor (CAR) T Cells in Treating Patients With Recurrent or Refractory Glioblastoma	https://www.clinicaltrials.gov/ct2/show/NCT04077866?term=CAR&amp;cond=Glioma&amp;draw=1&amp;rank=39	Interventional	40	Randomized	Parallel Assignment	None (Open Label)	N/A	N/A	18 Years to 75 Years	2022	Overall survival	1	TMZ	B7-H3	unknown	Intracavitary; Intraventricular	China	N
NCT04185038	Recruiting	Phase 1 Study of B7-H3-Specific CAR T Cell Locoregional Immunotherapy for Diffuse Intrinsic Pontine Glioma/Diffuse Midline Glioma and Recurrent or Refractory Pediatric Central Nervous System Tumors	https://www.clinicaltrials.gov/ct2/show/NCT04185038?term=CAR&amp;cond=Glioma&amp;draw=1&amp;rank=7	Interventional	90	Non-Randomized	Parallel Assignment	None (Open Label)	N/A	N/A	1 Year to 26 Years	2019	Safety and feasibility	1	N/A	B7-H3	unknown	Intracavitary; Intraventricular	United States	N
NCT04045847	Unknown	A Clinical Study to Investigate the Safety, Tolerance and Efficacy Evaluation of Single-centre, Open-label of Local Treatment of CD147-CART in Recurrent Glioblastoma.	https://www.clinicaltrials.gov/ct2/show/NCT04045847?term=CAR&amp;cond=Glioma&amp;draw=1&amp;rank=16	Interventional	31	N/A	Single Group Assignment	None (Open Label)	N/A	N/A	18 Years to 65 Years	2019	Treatment-related adverse events	1	N/A	CD147	unknown	intracavitary	China	N
NCT05353530	Not yet recruiting	Phase I Study -To Assess Safety and Feasibility of IL-8 Receptor Modified Patient-derived Activated CD70 CAR T Cell Therapy in CD70+ and MGMT-unmethylated Adult GBM	https://www.clinicaltrials.gov/ct2/show/NCT05353530?term=CAR&amp;cond=Glioma&amp;draw=1&amp;rank=28	Interventional	18	N/A	Single Group Assignment	None (Open Label)	N/A	N/A	18 Years to 80 Years	2022	Safety and feasibility	1	N/A	CD70	IL-8 receptor (CXCR2) modified CD70 CAR-T	intravenous	United States	N
NCT03638167	Recruiting	Phase 1 Study of EGFR806-specific CAR T Cell Locoregional Immunotherapy for EGFR-positive Recurrent or Refractory Pediatric Central Nervous System Tumors	https://www.clinicaltrials.gov/ct2/show/NCT03638167?term=CAR&amp;cond=Glioma&amp;draw=1&amp;rank=22	Interventional	36	Non-Randomized	Parallel Assignment	None (Open Label)	N/A	N/A	1 Year to 26 Years	2019	Safety and feasibility	1	N/A	EGFR	EGFR806 CAR-T	Intracavitary; Intraventricular	United States	N
NCT02331693	Unknown	Genetically Modified T Cells in Treating Patients With Malignant Gliomas Overexpressing EGFR	https://www.clinicaltrials.gov/ct2/show/NCT02331693?term=CAR&amp;cond=Glioma&amp;draw=1&amp;rank=1	Interventional	10	Non-Randomized	Single Group Assignment	None (Open Label)	N/A	N/A	18 Years to 70 Years	2014	Treatment-related adverse events	1	N/A	EGFR	unknown	intravenous infusion of ex vivo tumor reactive, CAR gene-transduced T cells, plus IV aldesleukin.	China	N
NCT05168423	Not yet recruiting	Phase 1 Open-label Study Evaluating the Safety of CART-EGFR-IL13Ra2 Cells Following Lymphodepleting Chemotherapy in Patients With EGFR-Amplified Recurrent Glioblastoma	https://www.clinicaltrials.gov/ct2/show/NCT05168423?term=CAR&amp;cond=Glioma&amp;draw=1&amp;rank=44	Interventional	18	Non-Randomized	Sequential Assignment	None (Open Label)	N/A	N/A	18 Years and older	2022	Treatment-related adverse events; Dose-limiting toxicities; Maximum tolerated dose	1	N/A	EGFR, IL13Ra2	unknown	intravenous	unknown	N
NCT05063682	Active, not recruiting	A Phase 1 Study to Evaluate EGFRvIII -Targeted Chimeric Antigen Receptor (CAR) T Cells for Adult Patients With Leptomeningeal Glioblastoma	https://www.clinicaltrials.gov/ct2/show/NCT05063682?term=CAR&amp;cond=Glioma&amp;draw=1&amp;rank=10	Interventional	10	N/A	Single Group Assignment	None (Open Label)	N/A	N/A	18 Years and older	2020	Treatment-related adverse events; Overall survival	1	N/A	EGFRvIII	EGFRvIII-4-1BBζ CAR-T	intraventricular	Finland, India	N
NCT03726515	Completed	Phase 1 Study of EGFRvIII-Directed CAR T Cells Combined With PD-1 Inhibition in Patients With Newly Diagnosed, MGMT-Unmethylated Glioblastoma	https://www.clinicaltrials.gov/ct2/show/NCT03726515?term=CAR&amp;cond=Glioma&amp;draw=1&amp;rank=42	Interventional	7	N/A	Single Group Assignment	None (Open Label)	N/A	N/A	18 Years and older	2019	Treatment-related adverse events	1	Pembrolizumab	EGFRvIII	scFv EGFRvIII-4-1BBζ CAR-T	unknown	United States	N
NCT03638206	Recruiting	Autologous Immunotherapy With Multi-target Gene-modified CAR-T/TCR-T Cell for Malignancies	https://www.clinicaltrials.gov/ct2/show/NCT03638206?term=CAR&amp;cond=Glioma&amp;draw=1&amp;rank=25	Interventional	73	N/A	Single Group Assignment	None (Open Label)	N/A	N/A	4 Years to 70 Years	2018	Treatment-related adverse events	1	N/A	EGFRvIII	unknown	unknown	China	N
NCT03941626	Recruiting	EGFRvIII/DR5/NY-ESO-1/Mesothelin CAR-T/TCR-T Cells Immunotherapy for Solid Malignancies	https://www.clinicaltrials.gov/ct2/show/NCT03941626?term=CAR&amp;cond=Glioma&amp;draw=1&amp;rank=18	Interventional	50	N/A	Single Group Assignment	None (Open Label)	N/A	N/A	18 Years to 70 Years	2019	Treatment-related adverse events	1	N/A	EGFRvIII	unknown	unknown	China	N
NCT02664363	Terminated	EGFRvIII Chimeric Antigen Receptor (CAR) Gene-modified T Cells for Patients With Newly-Diagnosed GBM During Lymphopenia	https://www.clinicaltrials.gov/ct2/show/NCT02664363?term=CAR&amp;cond=Glioma&amp;draw=1&amp;rank=14	Interventional	3	N/A	Single Group Assignment	None (Open Label)	N/A	N/A	18 Years to 80 Years	2017	Maximum tolerated dose	1	N/A	EGFRvIII	unknown	unknown	United States	N
NCT03283631	Terminated	INTERCEPT: INTracerebral EGFR-vIII Chimeric Antigen Receptor Gene-Modified T CElls for PaTients With Recurrent GBM	https://www.clinicaltrials.gov/ct2/show/NCT03283631?term=CAR&amp;cond=Glioma&amp;draw=1&amp;rank=27	Interventional	2	N/A	Single Group Assignment	None (Open Label)	N/A	N/A	18 Years and older	2018	Maximum tolerated dose	1	N/A	EGFRvIII	139scFv EGFRvIII CAR-T	intracavitary	United States	N
NCT02844062	Unknown	A Safety and Efficacy Study of Autologous Chimeric Antigen Receptor Engineered T Cells Redirected to EGFRvIII in Patients With Recurrent Glioblastoma Multiforme	https://www.clinicaltrials.gov/ct2/show/NCT02844062?term=CAR&amp;cond=Glioma&amp;draw=1&amp;rank=32	Interventional	20	N/A	Single Group Assignment	None (Open Label)	N/A	N/A	18 Years to 70 Years	2016	Safety	1	N/A	EGFRvIII	unknown	intravenous	China	N
NCT05024175	Not yet recruiting	Long-term Follow-up of Subjects Treated With CARv3-TEAM-E T Cells	https://www.clinicaltrials.gov/ct2/show/NCT05024175?term=CAR&amp;cond=Glioma&amp;draw=1&amp;rank=46	Observational	18	N/A	N/A	N/A	Cohort	Prospective	18 Years and older	2021	Overall Survival	N/A	N/A	EGFRvIII, EGFR	EGFRvIII CAR-TEAM-T	unknown	United States	N
NCT03423992	Recruiting	A Pilot Study to Evaluate the Safety and Efficacy of Personalized Chimeric Antigen Receptor T Cell Immunotherapy for Patients With Recurrent Malignant Gliomas Based on the Expression of Tumor Specific/Associated Antigens	https://www.clinicaltrials.gov/ct2/show/NCT03423992?term=CAR&amp;cond=Glioma&amp;draw=1&amp;rank=6	Interventional	100	N/A	Single Group Assignment	None (Open Label)	N/A	N/A	18 Years to 70 Years	2018	Treatment-related adverse events	1	N/A	EGFRvIII, IL13Rα2, Her-2, EphA2, CD133, GD2, respectively	unknown	unknown	China	N
NCT05298995	Not yet recruiting	Phase I Study of Anti-GD2 Chimeric Antigen Receptor-Expressing T Cells in Pediatric and Young Adult Patients Affected by Relapsed/Refractory Central Nervous System Tumors	https://www.clinicaltrials.gov/ct2/show/NCT05298995?term=CAR&amp;cond=Glioma&amp;draw=1&amp;rank=17	Interventional	54	Non-Randomized	Single Group Assignment	None (Open Label)	N/A	N/A	6 Months to 30 Years	2022	Safety; Maximum tolerated dose	1	N/A	GD2	GD2-4-1BB-CD28ζ-iCasp9 CAR T	intravenous	Italy	N
NCT04099797	Recruiting	Phase I Study of Autologous T Lymphocytes Expressing GD2-specific Chimeric Antigen and Constitutively Active IL-7 Receptors for the Treatment of Patients With GD2-expressing Brain Tumors (GAIL-B)	https://www.clinicaltrials.gov/ct2/show/NCT04099797?term=CAR&amp;cond=Glioma&amp;draw=1&amp;rank=12	Interventional	34	N/A	Single Group Assignment	None (Open Label)	N/A	N/A	12 Months to 21 Years	2020	Dose limiting toxicities	1	N/A	GD2	C7R-GD2 CAR-T	intravenous	United States	N
NCT03389230	Recruiting	Phase I Study of Cellular Immunotherapy Using Memory-Enriched T Cells Lentivirally Transduced to Express a HER2-Specific, Hinge-Optimized, 41BB-Costimulatory Chimeric Receptor and a Truncated CD19 for Patients With Recurrent/Refractory Malignant Glioma	https://www.clinicaltrials.gov/ct2/show/NCT03389230?term=CAR&amp;cond=Glioma&amp;draw=1&amp;rank=26	Interventional	42	Non-Randomized	Parallel Assignment	None (Open Label)	N/A	N/A	18 Years to 75 Years	2018	Treatment-related adverse events; Dose limiting toxicities	1	N/A	HER2	HER2(EQ)-4-1BBζ CAR-T	intracavitary	United States	N
NCT04903080	Recruiting	Phase 1 Trial of Autologous HER2-specific CAR T Cells in Pediatric Patients With Refractory or Recurrent Ependymoma	https://www.clinicaltrials.gov/ct2/show/NCT04903080?term=CAR&amp;cond=Glioma&amp;draw=1&amp;rank=29	Interventional	50	Non-Randomized	Parallel Assignment	None (Open Label)	N/A	N/A	1 Year to 22 Years	2022	Dose limiting toxicities; Feasibility	1	N/A	HER2	unknown	intravenous	United States	N
NCT01082926	Completed	Phase I Study of Cellular Immunotherapy for Recurrent/Refractory Malignant Glioma Using Intratumoral Infusions of GRm13Z40-2, An Allogeneic CD8+ Cytolitic T-Cell Line Genetically Modified to Express the IL 13-Zetakine and HyTK and to be Resistant to Glucocorticoids, in Combination With Interleukin-2	https://www.clinicaltrials.gov/ct2/show/NCT01082926?term=adoptive+immunotherapy&cond=glioma&draw=2&rank=5	Interventional	6	Non-Randomized	Single Group Assignment	None (Open Label)	N/A	N/A	18 Years to 70 Years	2010	Safety; Dose limiting toxicities	1	Aldesleukin	IL13Rα2	unknown	intracavitary	United States	N
NCT04003649	Recruiting	A Phase 1 Study to Evaluate IL13Rα2-Targeted Chimeric Antigen Receptor (CAR) T Cells Combined With Checkpoint Inhibition for Patients With Resectable Recurrent Glioblastoma	https://www.clinicaltrials.gov/ct2/show/NCT04003649?term=CAR&amp;cond=Glioma&amp;draw=1&amp;rank=37	Interventional	60	Randomized	Parallel Assignment	None (Open Label)	N/A	N/A	18 Years and older	2019	Treatment-related adverse events; Dose limiting toxicity; Feasibility; Overall Survival	1	Ipilimumab; Nivolumab	IL13Rα2	IL13Rα2-4-1BBζ CAR-T	intravenous	United States	N
NCT04661384	Recruiting	A Phase 1 Study to Evaluate IL13Rα2-Targeted Chimeric Antigen Receptor (CAR) T Cells for Adult Patients With Leptomeningeal Glioblastoma, Ependymoma or Medulloblastoma	https://www.clinicaltrials.gov/ct2/show/NCT04661384?term=CAR&amp;cond=Glioma&amp;draw=1&amp;rank=33	Interventional	30	N/A	Single Group Assignment	None (Open Label)	N/A	N/A	18 Years and older	2021	Treatment-related adverse events; Overall survival	1	N/A	IL13Rα2	IL13Rα2-4-1BBζ CAR-T	Intraventricular	United States	N
NCT04214392	Recruiting	A Phase 1 Study to Evaluate Chimeric Antigen Receptor (CAR) T Cells With a Chlorotoxin Tumor-Targeting Domain for Patients With MMP2+ Recurrent or Progressive Glioblastoma	https://www.clinicaltrials.gov/ct2/show/NCT04214392?term=CAR&amp;cond=Glioma&amp;draw=1&amp;rank=9	Interventional	36	Non-Randomized	Sequential Assignment	None (Open Label)	N/A	N/A	18 Years and older	2020	Dose limiting toxicity	1	N/A	MPP2	Chlorotoxin (EQ)-CD28ζ CAR-T	Intracavitary; Intraventricular	United States	N
NCT02617134	Unknown	Immunotherapy With Chimeric Antigen Receptor-Modified T Cells for MUC1 Positive Advanced Refractory Solid Tumor	https://www.clinicaltrials.gov/ct2/show/NCT02617134?term=CAR&amp;cond=Glioma&amp;draw=1&amp;rank=11	Interventional	20	N/A	Single Group Assignment	None (Open Label)	N/A	N/A	18 Years to 80 Years	2015	Treatment-related adverse events; Dose limiting toxicities	1	N/A	MUC1	unknown	unknown	China	N
NCT04550663	Not yet recruiting	One-center, Open-label, Single-arm Clinical Study of the Safety and Effectiveness of NKG2D CAR-T Cells Infusion in the Treatment of Relapsed/ Refractory NKG2DL+ Tumors	https://www.clinicaltrials.gov/ct2/show/NCT04550663?term=CAR&amp;cond=Glioma&amp;draw=1&amp;rank=19	Interventional	10	N/A	Single Group Assignment	None (Open Label)	N/A	N/A	18 Years and older	2020	Maximum tolerated dose; Treatment-related adverse events	1	N/A	NKG2D	unknown	unknown	China	N
NCT04717999	Not yet recruiting	Pilot Study of UWNKG2D CAR-T in Treating Patients With Recurrent Glioblastoma	https://www.clinicaltrials.gov/ct2/show/NCT04717999?term=CAR&amp;cond=Glioma&amp;draw=1&amp;rank=40	Interventional	20	N/A	Single Group Assignment	None (Open Label)	N/A	N/A	20 Years to 70 Years	2021	Dose limiting toxicity	N/A	N/A	NKG2D	unknown	Intraventricular	unknown	N
NCT05131763	Recruiting	A Phase I Clinical Trial of NKG2D-based CAR T-cells Injection for Subjects With Relapsed/Refractory NKG2DL+ Solid Tumors	https://www.clinicaltrials.gov/ct2/show/NCT05131763?term=CAR&amp;cond=Glioma&amp;draw=1&amp;rank=35	Interventional	3	N/A	Single Group Assignment	None (Open Label)	N/A	N/A	18 Years to 75 Years	2021	Treatment-related adverse events	1	N/A	NKG2D	NKG2D-4-1BBζ CAR-T	intravenous	China	N
NCT02937844	Unknown	A Safety and Efficacy Study of Autologous Chimeric Switch Receptor Engineered T Cells Redirected to PD-L1 in Patients With Recurrent Glioblastoma Multiforme	https://www.clinicaltrials.gov/ct2/show/NCT02937844?term=CAR&amp;cond=Glioma&amp;draw=1&amp;rank=43	Interventional	20	N/A	Single Group Assignment	None (Open Label)	N/A	N/A	18 Years to 70 Years	2016	Treatment-related adverse events	1	N/A	PD-L1	PD1-CD28ζ CAR-T	intravenous	China	N
NCT01454596	Completed	A Phase I/II Study of the Safety and Feasibility of Administering T Cells Expressing Anti-EGFRvIII Chimeric Antigen Receptor to Patients With Malignant Gliomas Expressing EGFRvIII	https://www.clinicaltrials.gov/ct2/show/NCT01454596?term=CAR&amp;cond=Glioma&amp;draw=1&amp;rank=8	Interventional	18	Non-Randomized	Sequential Assignment	None (Open Label)	N/A	N/A	18 Years to 70 Years	2012	Treatment-related adverse events; Progression Free Survival	1	Aldesleukin	EGFRvIII	EGFRvIII-4-1BB-CD28ζ CAR-T	intravenous	United States	Y
NCT02209376	Terminated	Pilot Study of Autologous T Cells Redirected to EGFRVIII-With a Chimeric Antigen Receptor in Patients With EGFRVIII+ Glioblastoma	https://www.clinicaltrials.gov/ct2/show/NCT02209376?term=CAR&amp;cond=Glioma&amp;draw=1&amp;rank=15	Interventional	11	N/A	Single Group Assignment	None (Open Label)	N/A	N/A	18 Years and older	2014	Treatment-related adverse events	1	N/A	EGFRvIII	EGFRvIII-4-1BBζ CAR-T	unknown	United States	Y
NCT04196413	Recruiting	Phase 1 Clinical Trial of Autologous GD2 Chimeric Antigen Receptor (CAR) T Cells (GD2CART) for Diffuse Intrinsic Pontine Gliomas (DIPG) and Spinal Diffuse Midline Glioma (DMG)	https://www.clinicaltrials.gov/ct2/show/NCT04196413?term=CAR&amp;cond=Glioma&amp;draw=1&amp;rank=5	Interventional	54	N/A	Single Group Assignment	None (Open Label)	N/A	N/A	2 Years to 30 Years	2020	Rate of successful manufacture; Maximum tolerated dose; Safety	1	N/A	GD2	14g2a-4-1BBζ-iCasp9 CAR-T	unknown	United States	Y
NCT01109095	Completed	Administration of HER2 Chimeric Antigen Receptor Expressing CMV-Specific Cytotoxic T Cells Ins Patients With Glioblastoma Multiforme (HERT-GBM)	https://www.clinicaltrials.gov/ct2/show/NCT01109095?term=CAR&amp;cond=Glioma&amp;draw=1&amp;rank=38	Interventional	16	N/A	Single Group Assignment	None (Open Label)	N/A	N/A	N/A	2010	Dose limiting toxicity	1	N/A	HER2	HER2-CD28ζ CMV-T	intravenous	United States	Y
NCT03500991	Recruiting	Phase 1 Study of HER2-Specific CAR T Cell Locoregional Immunotherapy for HER2 Positive Recurrent/Refractory Pediatric Central Nervous System Tumors	https://www.clinicaltrials.gov/ct2/show/NCT03500991?term=CAR&amp;cond=Glioma&amp;draw=1&amp;rank=23	Interventional	48	Non-Randomized	Parallel Assignment	None (Open Label)	N/A	N/A	1 Year to 26 Years	2018	Safety and feasibility	1	N/A	HER2	unknown	Intracavitary; Intraventricular	United States	Y
NCT02208362	Active, not recruiting	Phase I Study of Cellular ImmunoTx Using Memory Enriched T Cells Lentivirally Transduced to Express an IL13Rα2-Specific, Hinge-Optimized, 41BB-Costimulatory Chimeric Receptor and a Truncated CD19 for Pts With Rec/Ref MaligGlioma	https://www.clinicaltrials.gov/ct2/show/NCT02208362?term=CAR&amp;cond=Glioma&amp;draw=1&amp;rank=20	Interventional	82	Non-Randomized	Parallel Assignment	None (Open Label)	N/A	N/A	12 Years to 75 Years	2015	Treatment-related adverse events; Dose limiting toxicities	1	N/A	IL13Rα2	IL13Rα2-4-1BBζ CAR-T	Intracavitary; Intraventricular	United States	Y
NCT00730613	Completed	Pilot Feasibility and Safety Study of Cellular Immunotherapy for Recurrent/Refractory Malignant Glioma Using Genetically-Modified Autologous CD8+ T Cell Clones	https://www.clinicaltrials.gov/ct2/show/NCT00730613?term=NCT00730613&draw=2&rank=1	Interventional	3	N/A	Single Group Assignment	None (Open Label)	N/A	N/A	18 Years to 70 Years	2002	Safety and feasibility	1	N/A	IL13Rα2	IL13 zetakine CAR-T	Intracavitary	United States	Y
